# Supplementary material for: Genome-Wide Investigation of the CRF Gene Family in Maize and Functional Analysis of ZmCRF9 in Response to Multiple Abiotic Stresses
Source: Int J Mol Sci. 2024 Jul 12;25(14):7650. doi: 10.3390/ijms25147650 (PMC11276700; doi:10.3390/ijms25147650)
Supplement: Supplementary file 1 [file ijms-25-07650-s001.zip]

Archive with 5 entries (5 files):
- Supplementary data-CRF.pdf
- Table S1.xls
- Table S2.xls
- Table S3.xls
- Table S4.xls
