# Supplementary material for: Genome-Wide Investigation of the CRF Gene Family in Maize and Functional Analysis of ZmCRF9 in Response to Multiple Abiotic Stresses
Source: Int J Mol Sci. 2024 Jul 12;25(14):7650. doi: 10.3390/ijms25147650 (PMC11276700; doi:10.3390/ijms25147650)
Supplement: Supplementary file 1 [file ijms-25-07650-s001.zip › Table S1.xls]

## Sheet: Table S1
Table S1. Characteristics of the ZmCRF gene family in the maize genome.
Gene name	Gene ID	Chr	Genomic location	Strand	ORF (bp)	AA	GRAVY	PI	MW
ZmCRF1	Zm00001d034605	1	297620879-297621595	-	714	238	-0.411	11.43	25.62
ZmCRF2	Zm00001d005203	2	163456179-163457054	+	873	291	-0.777	10.80	31.71
ZmCRF3	Zm00001d039324	3	1876337-1877401	-	1062	354	-0.51	4.49	38.19
ZmCRF4	Zm00001d042588	3	172856158-172857057	+	897	299	-0.28	7.58	31.73
ZmCRF5	Zm00001d044004	3	216213660-216214559	+	897	299	-0.452	4.51	31.72
ZmCRF6	Zm00001d036251	6	79944763-79945710	+	945	315	-0.533	4.50	33.15
ZmCRF7	Zm00001d019216	7	22130022-22130944	-	783	261	-0.847	8.64	28.56
ZmCRF8	Zm00001d020043	7	88466229-88469073	-	1152	384	-0.306	4.78	42.47
ZmCRF9	Zm00001d008546	8	12513751-12515017	+	1008	336	0.429	4.75	35.98
ZmCRF10	Zm00001d008968	8	27760205-27761182	+	975	325	-0.532	4.43	35.76
ZmCRF11	Zm00001d011499	8	152569157-152570068	-	909	303	-0.426	4.41	31.71
ZmCRF12	Zm00001d045262	9	17416763-17417710	-	945	315	-0.381	4.75	32.99
