# Supplementary material for: Genome-Wide Investigation of the CRF Gene Family in Maize and Functional Analysis of ZmCRF9 in Response to Multiple Abiotic Stresses
Source: Int J Mol Sci. 2024 Jul 12;25(14):7650. doi: 10.3390/ijms25147650 (PMC11276700; doi:10.3390/ijms25147650)
Supplement: Supplementary file 1 [file ijms-25-07650-s001.zip › Table S2.xls]

## Sheet: Table S2
Table S2. Ka, Ks, and Ka/Ks values for duplication gene pairs of maize CRF genes.
Gene I	Gene II	Ka	Ks	Ka/Ks	purifying selection
ZmCRF1	ZmCRF2	0.519059	2.03534	0.255023	Yes
ZmCRF1	ZmCRF7	0.50279	3.76035	0.133709	Yes
ZmCRF2	ZmCRF7	0.0371158	0.0995	0.372854	Yes
ZmCRF3	ZmCRF10	0.163482	1.03129	0.158521	Yes
ZmCRF5	ZmCRF11	0.0561403	0.12554	0.447184	Yes
ZmCRF6	ZmCRF12	0.176678	0.84908	0.208082	Yes
