# Supplementary material for: Genome-Wide Investigation of the CRF Gene Family in Maize and Functional Analysis of ZmCRF9 in Response to Multiple Abiotic Stresses
Source: Int J Mol Sci. 2024 Jul 12;25(14):7650. doi: 10.3390/ijms25147650 (PMC11276700; doi:10.3390/ijms25147650)
Supplement: Supplementary file 1 [file ijms-25-07650-s001.zip › Table S3.xls]

## Sheet: Table S3
Table S3. Cis-acting elements analysis of CRF family members in mazie.
Gene	Cis-acting element	Sequence	Position	Function
ZmCRF1	TGACG-motif	TGACG	146	cis-acting regulatory element involved in the MeJA-responsiveness
ZmCRF1	TGACG-motif	TGACG	552	cis-acting regulatory element involved in the MeJA-responsiveness
ZmCRF1	TCCC-motif	TCTCCCT	1220	part of a light responsive element
ZmCRF1	CCAAT-box	CAACGG	255	MYBHv1 binding site
ZmCRF1	CCAAT-box	CAACGG	400	MYBHv1 binding site
ZmCRF1	MBS	CAACTG	222	MYB binding site involved in drought-inducibility
ZmCRF1	G-box	CCACGTAA	415	cis-acting regulatory element involved in light responsiveness
ZmCRF1	G-box	TACGTG	416	cis-acting regulatory element involved in light responsiveness
ZmCRF1	G-box	TACGTG	1097	cis-acting regulatory element involved in light responsiveness
ZmCRF1	G-box	CACGTC	1181	cis-acting regulatory element involved in light responsiveness
ZmCRF1	G-box	TACGTG	1192	cis-acting regulatory element involved in light responsiveness
ZmCRF1	LTR	CCGAAA	1255	cis-acting element involved in low-temperature responsiveness
ZmCRF1	MRE	AACCTAA	214	MYB binding site involved in light responsiveness
ZmCRF1	AuxRR-core	GGTCCAT	794	cis-acting regulatory element involved in auxin responsiveness
ZmCRF1	GCN4_motif	TGAGTCA	571	cis-regulatory element involved in endosperm expression
ZmCRF1	GCN4_motif	TGAGTCA	776	cis-regulatory element involved in endosperm expression
ZmCRF1	CGTCA-motif	CGTCA	146	cis-acting regulatory element involved in the MeJA-responsiveness
ZmCRF1	CGTCA-motif	CGTCA	552	cis-acting regulatory element involved in the MeJA-responsiveness
ZmCRF1	ARE	AAACCA	558	cis-acting regulatory element essential for the anaerobic induction
ZmCRF1	ABRE	ACGTG	416	cis-acting element involved in the abscisic acid responsiveness
ZmCRF1	ABRE	ACGTG	1098	cis-acting element involved in the abscisic acid responsiveness
ZmCRF1	ABRE	ACGTG	1182	cis-acting element involved in the abscisic acid responsiveness
ZmCRF1	ABRE	ACGTG	1193	cis-acting element involved in the abscisic acid responsiveness
ZmCRF2	MRE	AACCTAA	843	MYB binding site involved in light responsiveness
ZmCRF2	MRE	AACCTAA	1122	MYB binding site involved in light responsiveness
ZmCRF2	ACE	GACACGTATG	982	cis-acting element involved in light responsiveness
ZmCRF2	GCN4_motif	TGAGTCA	801	cis-regulatory element involved in endosperm expression
ZmCRF2	ATC-motif	AGTAATCT	1024	part of a conserved DNA module involved in light responsiveness
ZmCRF2	ARE	AAACCA	271	cis-acting regulatory element essential for the anaerobic induction
ZmCRF2	ABRE	ACGTG	619	cis-acting element involved in the abscisic acid responsiveness
ZmCRF2	ABRE	ACGTG	902	cis-acting element involved in the abscisic acid responsiveness
ZmCRF2	ABRE	ACGTG	985	cis-acting element involved in the abscisic acid responsiveness
ZmCRF2	G-Box	CACGTT	618	cis-acting regulatory element involved in light responsiveness
ZmCRF2	G-Box	CACGTT	902	cis-acting regulatory element involved in light responsiveness
ZmCRF2	MBS	CAACTG	748	MYB binding site involved in drought-inducibility
ZmCRF2	G-box	CACGAC	78	cis-acting regulatory element involved in light responsiveness
ZmCRF2	G-box	TACGTG	984	cis-acting regulatory element involved in light responsiveness
ZmCRF2	LTR	CCGAAA	1271	cis-acting element involved in low-temperature responsiveness
ZmCRF2	LTR	CCGAAA	1375	cis-acting element involved in low-temperature responsiveness
ZmCRF2	TCA-element	CCATCTTTTT	412	cis-acting element involved in salicylic acid responsiveness
ZmCRF2	TCA-element	CCATCTTTTT	477	cis-acting element involved in salicylic acid responsiveness
ZmCRF3	LTR	CCGAAA	460	cis-acting element involved in low-temperature responsiveness
ZmCRF3	LTR	CCGAAA	1174	cis-acting element involved in low-temperature responsiveness
ZmCRF3	G-box	CACGAC	472	cis-acting regulatory element involved in light responsiveness
ZmCRF3	G-box	CACGTC	564	cis-acting regulatory element involved in light responsiveness
ZmCRF3	G-box	CACGTG	665	cis-acting regulatory element involved in light responsiveness
ZmCRF3	G-box	CACGTG	682	cis-acting regulatory element involved in light responsiveness
ZmCRF3	MBS	CAACTG	32	MYB binding site involved in drought-inducibility
ZmCRF3	CAT-box	GCCACT	499	cis-acting regulatory element related to meristem expression
ZmCRF3	TCA-element	TCAGAAGAGG	1428	cis-acting element involved in salicylic acid responsiveness
ZmCRF3	GA-motif	ATAGATAA	145	part of a light responsive element
ZmCRF3	CCAAT-box	CAACGG	785	MYBHv1 binding site
ZmCRF3	G-Box	CACGTG	665	cis-acting regulatory element involved in light responsiveness
ZmCRF3	G-Box	CACGTG	682	cis-acting regulatory element involved in light responsiveness
ZmCRF3	TGACG-motif	TGACG	312	cis-acting regulatory element involved in the MeJA-responsiveness
ZmCRF3	TGACG-motif	TGACG	669	cis-acting regulatory element involved in the MeJA-responsiveness
ZmCRF3	TCCC-motif	TCTCCCT	519	part of a light responsive element
ZmCRF3	MSA-like	TCCAACGGT	784	cis-acting element involved in cell cycle regulation
ZmCRF3	CGTCA-motif	CGTCA	312	cis-acting regulatory element involved in the MeJA-responsiveness
ZmCRF3	CGTCA-motif	CGTCA	669	cis-acting regulatory element involved in the MeJA-responsiveness
ZmCRF3	ABRE	CGTACGTGCA	562	cis-acting element involved in the abscisic acid responsiveness
ZmCRF3	ABRE	ACGTG	564	cis-acting element involved in the abscisic acid responsiveness
ZmCRF3	ABRE	GCCGCGTGGC	583	cis-acting element involved in the abscisic acid responsiveness
ZmCRF3	ABRE	CACGTG	665	cis-acting element involved in the abscisic acid responsiveness
ZmCRF3	ABRE	ACGTG	666	cis-acting element involved in the abscisic acid responsiveness
ZmCRF3	ABRE	CGCACGTGTC	680	cis-acting element involved in the abscisic acid responsiveness
ZmCRF3	ABRE	CACGTG	682	cis-acting element involved in the abscisic acid responsiveness
ZmCRF3	ABRE	ACGTG	683	cis-acting element involved in the abscisic acid responsiveness
ZmCRF3	ABRE	AACCCGG	1103	cis-acting element involved in the abscisic acid responsiveness
ZmCRF3	ABRE	GCCGCGTGGC	1300	cis-acting element involved in the abscisic acid responsiveness
ZmCRF3	NON-box	AGATCGACG	911	cis-acting regulatory element related to meristem specific activation
ZmCRF3	TGA-element	AACGAC	988	auxin-responsive element
ZmCRF3	GC-motif	CCCCCG	708	enhancer-like element involved in anoxic specific inducibility
ZmCRF3	GC-motif	CCCCCG	886	enhancer-like element involved in anoxic specific inducibility
ZmCRF4	CAT-box	GCCACT	120	cis-acting regulatory element related to meristem expression
ZmCRF4	CAT-box	GCCACT	1000	cis-acting regulatory element related to meristem expression
ZmCRF4	G-box	CACGTC	878	cis-acting regulatory element involved in light responsiveness
ZmCRF4	Box 4	ATTAAT	57	part of a conserved DNA module involved in light responsiveness
ZmCRF4	Box 4	ATTAAT	604	part of a conserved DNA module involved in light responsiveness
ZmCRF4	ABRE	ACGTG	879	cis-acting element involved in the abscisic acid responsiveness
ZmCRF4	ARE	AAACCA	949	cis-acting regulatory element essential for the anaerobic induction
ZmCRF4	GT1-motif	GGTTAA	614	light responsive element
ZmCRF4	GATA-motif	GATAGGA	836	part of a light responsive element
ZmCRF4	TGA-element	AACGAC	40	auxin-responsive element
ZmCRF4	TGA-element	AACGAC	1291	auxin-responsive element
ZmCRF5	CAT-box	GCCACT	1175	cis-acting regulatory element related to meristem expression
ZmCRF5	MBS	CAACTG	500	MYB binding site involved in drought-inducibility
ZmCRF5	G-box	CACGTC	824	cis-acting regulatory element involved in light responsiveness
ZmCRF5	G-box	CACGAC	1486	cis-acting regulatory element involved in light responsiveness
ZmCRF5	CCAAT-box	CAACGG	839	MYBHv1 binding site
ZmCRF5	CCAAT-box	CAACGG	1141	MYBHv1 binding site
ZmCRF5	P-box	CCTTTTG	1337	gibberellin-responsive element
ZmCRF5	TGACG-motif	TGACG	248	cis-acting regulatory element involved in the MeJA-responsiveness
ZmCRF5	TGACG-motif	TGACG	739	cis-acting regulatory element involved in the MeJA-responsiveness
ZmCRF5	CAG-motif	GAAAGGCAGAC	1209	part of a light response element
ZmCRF5	CGTCA-motif	CGTCA	248	cis-acting regulatory element involved in the MeJA-responsiveness
ZmCRF5	CGTCA-motif	CGTCA	739	cis-acting regulatory element involved in the MeJA-responsiveness
ZmCRF5	ARE	AAACCA	1371	cis-acting regulatory element essential for the anaerobic induction
ZmCRF5	GC-motif	CCCCCG	638	enhancer-like element involved in anoxic specific inducibility
ZmCRF5	GC-motif	CCCCCG	679	enhancer-like element involved in anoxic specific inducibility
ZmCRF5	GC-motif	CCCCCG	848	enhancer-like element involved in anoxic specific inducibility
ZmCRF5	GC-motif	CCCCCG	1379	enhancer-like element involved in anoxic specific inducibility
ZmCRF6	TGACG-motif	TGACG	1028	cis-acting regulatory element involved in the MeJA-responsiveness
ZmCRF6	TCCC-motif	TCTCCCT	1448	part of a light responsive element
ZmCRF6	CAT-box	GCCACT	4	cis-acting regulatory element related to meristem expression
ZmCRF6	CAT-box	GCCACT	374	cis-acting regulatory element related to meristem expression
ZmCRF6	TGA-element	AACGAC	1067	auxin-responsive element
ZmCRF6	GATA-motif	GATAGGG	1451	part of a light responsive element
ZmCRF6	TATC-box	TATCCCA	271	cis-acting element involved in gibberellin-responsiveness
ZmCRF6	CGTCA-motif	CGTCA	1028	cis-acting regulatory element involved in the MeJA-responsiveness
ZmCRF6	ARE	AAACCA	1174	cis-acting regulatory element essential for the anaerobic induction
ZmCRF6	ARE	AAACCA	1231	cis-acting regulatory element essential for the anaerobic induction
ZmCRF6	ARE	AAACCA	1240	cis-acting regulatory element essential for the anaerobic induction
ZmCRF6	ABRE	AACCCGG	1353	cis-acting element involved in the abscisic acid responsiveness
ZmCRF6	GT1-motif	GGTTAAT	133	light responsive element
ZmCRF6	GT1-motif	GGTTAA	134	light responsive element
ZmCRF7	ACE	CTAACGTATT	825	cis-acting element involved in light responsiveness
ZmCRF7	CGTCA-motif	CGTCA	1116	cis-acting regulatory element involved in the MeJA-responsiveness
ZmCRF7	ABRE	ACGTG	148	cis-acting element involved in the abscisic acid responsiveness
ZmCRF7	ABRE	ACGTG	199	cis-acting element involved in the abscisic acid responsiveness
ZmCRF7	ABRE	ACGTG	806	cis-acting element involved in the abscisic acid responsiveness
ZmCRF7	ABRE	CACGTG	1176	cis-acting element involved in the abscisic acid responsiveness
ZmCRF7	ABRE	ACGTG	1177	cis-acting element involved in the abscisic acid responsiveness
ZmCRF7	ATCT-motif	AATCTAATCC	764	part of a conserved DNA module involved in light responsiveness
ZmCRF7	TCT-motif	TCTTAC	437	part of a light responsive element
ZmCRF7	TCT-motif	TCTTAC	646	part of a light responsive element
ZmCRF7	TGA-element	AACGAC	651	auxin-responsive element
ZmCRF7	G-Box	CACGTT	147	cis-acting regulatory element involved in light responsiveness
ZmCRF7	G-Box	CACGTG	1176	cis-acting regulatory element involved in light responsiveness
ZmCRF7	G-box	CACGTC	198	cis-acting regulatory element involved in light responsiveness
ZmCRF7	G-box	TACGTG	805	cis-acting regulatory element involved in light responsiveness
ZmCRF7	G-box	GCCACGTGGA	1174	cis-acting regulatory element involved in light responsiveness
ZmCRF7	G-box	CACGTG	1176	cis-acting regulatory element involved in light responsiveness
ZmCRF7	G-box	CACGAC	1437	cis-acting regulatory element involved in light responsiveness
ZmCRF7	LTR	CCGAAA	1238	cis-acting element involved in low-temperature responsiveness
ZmCRF7	LTR	CCGAAA	1345	cis-acting element involved in low-temperature responsiveness
ZmCRF7	TGACG-motif	TGACG	1116	cis-acting regulatory element involved in the MeJA-responsiveness
ZmCRF8	ABRE	ACGTG	1157	cis-acting element involved in the abscisic acid responsiveness
ZmCRF8	ABRE	ACGTG	1430	cis-acting element involved in the abscisic acid responsiveness
ZmCRF8	GT1-motif	GGTTAA	495	light responsive element
ZmCRF8	ACE	CTAACGTATT	480	cis-acting element involved in light responsiveness
ZmCRF8	ACE	CTAACGTATT	894	cis-acting element involved in light responsiveness
ZmCRF8	ACE	GCGACGTACC	1378	cis-acting element involved in light responsiveness
ZmCRF8	NON-box	AGATCGACG	1424	cis-acting regulatory element related to meristem specific activation
ZmCRF8	GC-motif	CCCCCG	1313	enhancer-like element involved in anoxic specific inducibility
ZmCRF8	TCT-motif	TCTTAC	475	part of a light responsive element
ZmCRF8	LTR	CCGAAA	265	cis-acting element involved in low-temperature responsiveness
ZmCRF8	LTR	CCGAAA	1291	cis-acting element involved in low-temperature responsiveness
ZmCRF8	G-box	GCCACGTGGA	1427	cis-acting regulatory element involved in light responsiveness
ZmCRF8	G-box	CACGTC	1429	cis-acting regulatory element involved in light responsiveness
ZmCRF8	MBS	CAACTG	1479	MYB binding site involved in drought-inducibility
ZmCRF8	TC-rich repeats	GTTTTCTTAC	395	cis-acting element involved in defense and stress responsiveness
ZmCRF8	G-Box	CACGTT	1157	cis-acting regulatory element involved in light responsiveness
ZmCRF8	TCCC-motif	TCTCCCT	1166	part of a light responsive element
ZmCRF9	CGTCA-motif	CGTCA	238	cis-acting regulatory element involved in the MeJA-responsiveness
ZmCRF9	CGTCA-motif	CGTCA	652	cis-acting regulatory element involved in the MeJA-responsiveness
ZmCRF9	CGTCA-motif	CGTCA	721	cis-acting regulatory element involved in the MeJA-responsiveness
ZmCRF9	CGTCA-motif	CGTCA	1327	cis-acting regulatory element involved in the MeJA-responsiveness
ZmCRF9	CGTCA-motif	CGTCA	1371	cis-acting regulatory element involved in the MeJA-responsiveness
ZmCRF9	ABRE	CACGTG	440	cis-acting element involved in the abscisic acid responsiveness
ZmCRF9	ABRE	ACGTG	441	cis-acting element involved in the abscisic acid responsiveness
ZmCRF9	ABRE	ACGTG	490	cis-acting element involved in the abscisic acid responsiveness
ZmCRF9	ABRE	CGCACGTGTC	711	cis-acting element involved in the abscisic acid responsiveness
ZmCRF9	ABRE	AACCCGG	1165	cis-acting element involved in the abscisic acid responsiveness
ZmCRF9	GC-motif	CCCCCG	80	enhancer-like element involved in anoxic specific inducibility
ZmCRF9	GC-motif	CCCCCG	510	enhancer-like element involved in anoxic specific inducibility
ZmCRF9	GC-motif	CCCCCG	998	enhancer-like element involved in anoxic specific inducibility
ZmCRF9	GC-motif	CCCCCG	1115	enhancer-like element involved in anoxic specific inducibility
ZmCRF9	TGACG-motif	TGACG	238	cis-acting regulatory element involved in the MeJA-responsiveness
ZmCRF9	TGACG-motif	TGACG	652	cis-acting regulatory element involved in the MeJA-responsiveness
ZmCRF9	TGACG-motif	TGACG	721	cis-acting regulatory element involved in the MeJA-responsiveness
ZmCRF9	TGACG-motif	TGACG	1327	cis-acting regulatory element involved in the MeJA-responsiveness
ZmCRF9	TGACG-motif	TGACG	1371	cis-acting regulatory element involved in the MeJA-responsiveness
ZmCRF10	LTR	CCGAAA	1365	cis-acting element involved in low-temperature responsiveness
ZmCRF10	G-box	CACGTC	1144	cis-acting regulatory element involved in light responsiveness
ZmCRF10	ABRE	ACGTG	1144	cis-acting element involved in the abscisic acid responsiveness
ZmCRF10	CAAT-box	CCAAT	1221	common cis-acting element in promoter and enhancer regions
ZmCRF10	CAAT-box	CAAAT	1484	common cis-acting element in promoter and enhancer regions
ZmCRF10	GT1-motif	GGTTAA	1329	light responsive element
ZmCRF10	CCAAT-box	CAACGG	1416	MYBHv1 binding site
ZmCRF11	G-box	CACGTC	684	cis-acting regulatory element involved in light responsiveness
ZmCRF11	CAT-box	GCCACT	342	cis-acting regulatory element related to meristem expression
ZmCRF11	CAAT-box	CAAAT	91	common cis-acting element in promoter and enhancer regions
ZmCRF11	CCAAT-box	CAACGG	119	MYBHv1 binding site
ZmCRF11	TGACG-motif	TGACG	183	cis-acting regulatory element involved in the MeJA-responsiveness
ZmCRF11	ARE	AAACCA	1348	cis-acting regulatory element essential for the anaerobic induction
ZmCRF11	CAG-motif	GAAAGGCAGAC	1157	part of a light response element
ZmCRF11	CGTCA-motif	CGTCA	183	cis-acting regulatory element involved in the MeJA-responsiveness
ZmCRF11	A-box	CCGTCC	1005	cis-acting regulatory element
ZmCRF11	A-box	CCGTCC	1271	cis-acting regulatory element
ZmCRF11	ABRE	ACGTG	684	cis-acting element involved in the abscisic acid responsiveness
ZmCRF11	GT1-motif	GGTTAAT	111	light responsive element
ZmCRF11	GT1-motif	GGTTAA	112	light responsive element
ZmCRF11	GT1-motif	GGTTAA	422	light responsive element
ZmCRF11	GT1-motif	GGTTAA	424	light responsive element
ZmCRF11	GT1-motif	GGTTAA	468	light responsive element
ZmCRF11	TGA-element	AACGAC	27	auxin-responsive element
ZmCRF11	MRE	AACCTAA	4	MYB binding site involved in light responsiveness
ZmCRF11	TATC-box	TATCCCA	129	cis-acting element involved in gibberellin-responsiveness
ZmCRF11	TCT-motif	TCTTAC	203	part of a light responsive element
ZmCRF12	G-Box	CACGTG	275	cis-acting regulatory element involved in light responsiveness
ZmCRF12	G-Box	CACGTT	1172	cis-acting regulatory element involved in light responsiveness
ZmCRF12	circadian	CAAAGATATC	1233	cis-acting regulatory element involved in circadian control
ZmCRF12	CAT-box	GCCACT	399	cis-acting regulatory element related to meristem expression
ZmCRF12	TGA-box	TGACGTAA	163	part of an auxin-responsive element
ZmCRF12	G-box	CACGTG	275	cis-acting regulatory element involved in light responsiveness
ZmCRF12	LTR	CCGAAA	1342	cis-acting element involved in low-temperature responsiveness
ZmCRF12	Box 4	ATTAAT	699	part of a conserved DNA module involved in light responsiveness
ZmCRF12	TCCC-motif	TCTCCCT	1457	part of a light responsive element
ZmCRF12	TGACG-motif	TGACG	163	cis-acting regulatory element involved in the MeJA-responsiveness
ZmCRF12	ABRE	CACGTG	275	cis-acting element involved in the abscisic acid responsiveness
ZmCRF12	ABRE	ACGTG	276	cis-acting element involved in the abscisic acid responsiveness
ZmCRF12	ABRE	GCAACGTGTC	1121	cis-acting element involved in the abscisic acid responsiveness
ZmCRF12	ABRE	ACGTG	1173	cis-acting element involved in the abscisic acid responsiveness
ZmCRF12	ARE	AAACCA	1167	cis-acting regulatory element essential for the anaerobic induction
ZmCRF12	CGTCA-motif	CGTCA	163	cis-acting regulatory element involved in the MeJA-responsiveness
ZmCRF12	TCT-motif	TCTTAC	355	part of a light responsive element
ZmCRF12	chs-CMA1a	TTACTTAA	943	part of a light responsive element
ZmCRF12	O2-site	GATGACATGG	896	cis-acting regulatory element involved in zein metabolism regulation
ZmCRF12	TGA-element	AACGAC	448	auxin-responsive element
ZmCRF12	TGA-element	AACGAC	1384	auxin-responsive element
