# Supplementary material for: Genome-Wide Investigation of the CRF Gene Family in Maize and Functional Analysis of ZmCRF9 in Response to Multiple Abiotic Stresses
Source: Int J Mol Sci. 2024 Jul 12;25(14):7650. doi: 10.3390/ijms25147650 (PMC11276700; doi:10.3390/ijms25147650)
Supplement: Supplementary file 1 [file ijms-25-07650-s001.zip › Table S4.xls]

## Sheet: Table S4
Table S4. Primers used in this study.
Primer Name	Primer Sequences (5'-3')
For qRT-PCR
Actin1-F	ATGTTTCCTCCCATTGCCGAT
Actin1-R	CCAGTTTCGTCATACTCTCCCTTG
ZmCRF1-F	ATGGGTACAAACCCTCACCTGC
ZmCRF1-R	GGAAGAAGTGGCGGTGCCTCAT
ZmCRF4-F	ATGTCTGCTGCCGACTCCCTCA
ZmCRF4-R	CCGCGCTCGTCCTCGTTGCC
ZmCRF7-F	ATGGACCCTAGCCTGAAGGAGG
ZmCRF7-R	CGCCTCGTCCTCGTCCTCGT
ZmCRF9-F	AAGTGGGCGGCGGAGATCCG
ZmCRF9-R	GTGAGGAAGAGGGCACAGGC
ZmCRF10-F	ATGTGGCCCATGGAGGAAGA
ZmCRF10-R	ACGAGTCGGTCGCGTCGTAG
ZmCRF11-F	CGCGCACGGTGCGGATCTTC
ZmCRF11-R	GATCCGGCACGGGAAGAGCC
For generating transgenic plants
ZmCRF9-OE-F	GACTCTAGAGGATCCATGGCCCCGTTGAACCACC
ZmCRF9-OE-R	GTCTTTGTAGTCCATCACGCAGAAATCAACGGTTT
ZmCRF9-Crispr-1-F	ATTGAGGCGCCGCGTCCGGGTT
ZmCRF9-Crispr-1-R	AAAC AACCCGGACGCGGCGCCT
